# Supplementary material for: Characterization of acidic lysine acylations in mycobacteria
Source: Front Microbiol. 2024 Dec 10;15:1503184. doi: 10.3389/fmicb.2024.1503184 (PMC11667787; doi:10.3389/fmicb.2024.1503184)
Supplement: Supplementary file 5 [file Table_5.xlsx]

## Sheet: Sheet1
Table S5. List of overlap Ksucc proteins in Mycobacterium smegmatis from our dataset and Mycobacterium tuberculosis from CPLM database.
Protein	Gene name
A0QND6	dnaN
A0QNE0	gyrB
A0QNI9	eccA1
A0QNJ5	esxB
A0QP06	ilvD
A0QQ04	gabT
A0QQ98	dcd
A0QQC8	dnaK
A0QQC9	grpE
A0QQF0	clpB
A0QQH7	purA
A0QQI4	purT
A0QQI7	metZ
A0QQK0	pta
A0QQK3	pknG
A0QQQ1	sodC
A0QQZ3	murB
A0QR08	proC
A0QR19	hemD
A0QRD3	menB
A0QS30	recC
A0QS44	nusG
A0QS45	rplK
A0QS46	rplA
A0QS62	rplJ
A0QS63	rplL
A0QS66	rpoC
A0QS97	rpsG
A0QS98	tuf
A0QSD0	rpsJ
A0QSD1	rplC
A0QSD2	rplD
A0QSD3	rplW
A0QSD4	rplB
A0QSD5	rpsS
A0QSD6	rplV
A0QSD7	rpsC
A0QSF9	rplN
A0QSG0	rplX
A0QSG1	rplE
A0QSG3	rpsH
A0QSG4	rplF
A0QSG6	rpsE
A0QSG7	rpmD
A0QSG8	rplO
A0QSH0	sppA
A0QSH7	secY
A0QSH8	adk
A0QSJ2	mmsA
A0QSL3	infA
A0QSL6	rpsK
A0QSL7	rpsD
A0QSL8	rpoA
A0QSP8	rplM
A0QSP9	rpsI
A0QSV0	guaA
A0QSY5	folD
A0QSZ6	trpS
A0QT14	add
A0QTF2	purK
A0QTF3	purE
A0QTG8	manA
A0QTK2	mtrA
A0QTL8	aroA
A0QU58	prfB
A0QUX1	gatB
A0QUX7	ilvN
A0QUX8	ilvC
A0QUY3	leuB
A0QUY9	leuC
A0QV25	smc
A0QV37	rpsP
A0QV42	rplS
A0QVB8	rpsB
A0QVB9	tsf
A0QVE0	frr
A0QVM0	proS
A0QVM4	nusA
A0QVM7	infB
A0QVQ2	ribF
A0QVQ3	rpsO
A0QVQ5	gpsI
A0QVQ8	ald
A0QVT1	dapA
A0QVZ1	sthA
A0QW02	sigA
A0QWG2	thrS
A0QWK7	hisS
A0QWN3	aspS
A0QWQ4	alaS
A0QWR1	aroB
A0QWR4	efp
A0QWS0	pyrR
A0QWS1	pyrB
A0QWS5	carB
A0QWT3	metK
A0QWW2	gap
A0QWW3	pgk
A0QWX9	tal
A0QWY0	tkt
A0QX35	mutA
A0QX46	ileS
A0QX60	ilvA
A0QX83	hisB
A0QX95	trpC
A0QXX7	katG
A0QXZ5	tpx
A0QYF5	glcB
A0QYG2	garA
A0QYG9	secA2
A0QYQ7	pyrG
A0QYS6	argG
A0QYS8	argF
A0QYS9	argD
A0QYT0	argB
A0QYT2	argC
A0QYT3	pheT
A0QYT4	pheS
A0QYU8	infC
A0QYW4	uvrA
A0QYY6	rpsA
A0QYZ2	polA
A0QZ40	tatA
A0QZ42	pafA
A0QZ46	prcA
A0QZ49	dop
A0QZ54	mpa
A0QZX1	hisG
A0R006	wag31
A0R021	murE
A0R025	mraZ
A0R033	aroG
A0R066	ilvE
A0R067	gcvT
A0R0B0	aceE
A0R0R9	glyS
A0R0Y9	lepA
A0R102	rpsT
A0R143	nadE
A0R151	rplU
A0R152	rne
A0R155	valS
A0R199	tig
A0R1B3	pepN
A0R1C2	gdh
A0R1E6	orn
A0R1Z6	murA
A0R200	atpD
A0R201	atpG
A0R202	atpA
A0R204	atpF
A0R218	rho
A0R220	thrC
A0R2B8	corA
A0R2G5	dapD
A0R2U7	glpX
A0R2W9	mca
A0R3B8	eno
A0R3C7	glmU
A0R3D2	rplY
A0R3D3	pth
A0R3I9	rpmF
A0R3L4	purH
A0R3M3	sucD
A0R3M4	sucC
A0R3N9	pgi
A0R407	prrA
A0R420	pdxH
A0R429	serC
A0R4D8	purM
A0R4G4	purL
A0R4H1	purQ
A0R4J1	purD
A0R4M9	otsA
A0R4Q0	gabD2
A0R559	ispF
A0R561	carD
A0R574	clpC1
A0R577	lysS
A0R579	coaX
A0R587	folE
A0R597	ppa
A0R5D9	topA
A0R5E1	cspA
A0R5N7	asd
A0R5Q2	leuA
A0R607	dprE1
A0R610	dprE2
A0R629	glf
A0R652	sodA
A0R6D9	mak
A0R6M2	ribH
A0R6Q9	metE
A0R7F6	rplI
A0R7F9	rpsF
O68956	glmS
P42829	inhA
P48354	gyrA
P60281	rpoB
Q3L887	fadE5
Q50441	ahpD
Q9AFI5	ssb
Q9X5M0	argS
